# Supplementary material for: Effect of Residual Oxygen Concentration on the Lattice Parameters of Aluminum Nitride Powder Prepared via Carbothermal Reduction Nitridation Reaction
Source: Materials (Basel). 2022 Dec 14;15(24):8926. doi: 10.3390/ma15248926 (PMC9787569; doi:10.3390/ma15248926)
Supplement: Supplementary file 1 [file materials-15-08926-s001.zip]

Archive with 1 entries (1 files):
- materials-2066713-supplementary.pdf
